# Supplementary material for: Marine Bacterial Community Structures of Selected Coastal Seawater and Sediment Sites in Qatar
Source: Microorganisms. 2023 Nov 21;11(12):2827. doi: 10.3390/microorganisms11122827 (PMC10745943; doi:10.3390/microorganisms11122827)
Supplement: Supplementary file 1 [file microorganisms-11-02827-s001.zip]

Archive with 1 entries (1 files):
- microorganisms-2690716-supplementary.pdf
